# Supplementary material for: Isoform-specific knockdown of long and intermediate prolactin receptors interferes with evolution of B-cell neoplasms
Source: Commun Biol. 2023 Mar 20;6:295. doi: 10.1038/s42003-023-04667-8 (PMC10027679; doi:10.1038/s42003-023-04667-8)
Supplement: Supplementary file 5 — Supplementary Data [file 42003_2023_4667_MOESM5_ESM.xlsx]

## Sheet: Fig.1
Each data point corresponds to an individual mouse in each figure
	Fig.1b : ratio of LF/total Prlr mRNA in spleen (qPCR)			Fig.1c : Splenic WBC count (x106)			Fig.1d : Splenic B cell count (x106)			Fig.1d : Splenic T cell count (x106)
	Control SMO (n=9)	LFPRLR SMO (n=10)		Control SMO (n=14)	LFPRLR SMO (n=14)		Control SMO (n=14)	LFPRLR SMO (n=14)		Control SMO (n=14)	LFPRLR SMO (n=14)
	0.856276	0.775342		119.75	144.75		31.2548	35.7533		52.3308	75.849
	0.840699	0.823639		156	141.75		44.148	41.2493		76.128	70.7332
	0.891925	0.890911		142.5	87.5		43.1775	18.2875		56.145	49.7
	0.925863	0.832423		135	138.25		51.435	41.3368		52.785	64.9775
	0.950139	0.91886		173.75	87.5		60.8125	30.625		77.3187	40.25
	0.931702	0.919632		166.25	123.5		72.3187	8.26215		61.6788	84.721
	0.927015	0.754525		160.5	177		61.311	24.78		70.62	105.138
	0.921839	0.832942		164	170.5		51.988	52.514		70.848	80.817
	0.91668	0.893298		308	174		36.344	35.67		172.172	93.438
		0.907596		141.3	142.8		39.2814	35.8428		79.4106	80.3964
				139.8	90		48.5106	21.15		67.9428	48.6
				175.5	135		55.9845	51.57		85.293	59.805
				166.8	97.5		68.2212	24.57		75.06	56.55
				190.5	93.6		65.532	23.5872		89.154	52.3224
	Fig.1e : Splenic pDC cell count (x106)			Fig.1e : Splenic cDC cell count (x106)
	Control SMO (n=14)	LFPRLR SMO (n=14)		Control SMO (n=14)	LFPRLR SMO (n=14)
	2.31873	0.966466		14.608	13.0159
	1.4529	1.30001		13.0925	10.6633
	1.8679	0.731623		16.0106	6.50731
	0.97524	1.52303		12.4552	13.3336
	1.78125	0.535029		11.821	4.92049
	1.40986	0.229855		10.5255	4.83285
	1.82382	0.952778		8.51783	9.302
	1.49314	1.53239		8.22906	9.18087
	2.09205	2.31823		18.1375	10.1396
	0.467495	0.980654		3.45104	4.98844
	1.29089	0.41868		5.12323	4.56915
	1.89371	1.25068		9.80669	5.00696
	0.783797	0.480143		5.44072	2.08562
	1.30331	0.327745		6.86474	2.63513
	Fig.1f : Splenic total plasma cell count (x106)			Fig.1f : Splenic LLPC count (x106)			Fig.1f : Splenic plasmablast count (x106)
	Control SMO (n=14)	LFPRLR SMO (n=12)		Control SMO (n=14)	LFPRLR SMO (n=12)		Control SMO (n=14)	LFPRLR SMO (n=12)
	20.9545	7.00887		3.35839	2.34456		17.5961	4.66431
	29.6684	12.0101		4.28875	1.34288		25.3796	10.6672
	15.6852	4.5752		10.4704	1.4147		5.21482	3.1605
	14.5152	4.28678		9.61632	1.31381		4.89888	2.97297
	9.41315	20.8484		3.17457	1.30841		6.23858	19.5401
	13.7612	15.1422		4.16242	3.25845		9.59874	11.8837
	17.2199	6.79794		4.87161	1.88341		12.3483	4.91453
	13.6562	5.04475		4.01485	1.16353		9.6413	3.88122
	39.4555	2.40885		5.29156	0.565245		34.164	1.8436
	11.3916	4.24805		2.23955	1.41142		9.152	2.83662
	6.27305	2.10215		3.25421	0.288649		3.01884	1.8135
	9.76342	1.49947		3.27694	0.576576		6.48648	0.922896
	7.37965			2.36064			5.01901
	15.7586			3.33645			12.4221

## Sheet: Fig.2
Each data point corresponds to an individual mouse in each figure
				Cell cycle stages (gated on splenic B cells)
	Fig.2a : ratio LF/total Prlr in sorted splenic B cells (qPCR)			Fig.2b : sub G0/G1 %			Fig.2b : G0/G1 %			Fig.2b: S %			Fig.2b: G2/M %
	Control SMO (n=14)	LFPRLR SMO (n=14)		Control SMO (n=14)	LFPRLR SMO (n=12)		Control SMO (n=14)	LFPRLR SMO (n=12)		Control SMO (n=14)	LFPRLR SMO (n=12)		Control SMO (n=14)	LFPRLR SMO (n=12)
	0.86504	0.807099		2.42	2.3		82	82.6		8.6	6.49		6.57	7.97
	0.900906	0.878182		1.58	1.75		81.2	85.1		7.16	6.92		8.76	5.63
	0.867178	0.859521		3.29	2		75.5	84.9		8.82	4.86		10.4	6.47
	0.944624	0.851264		1.59	1.95		80.7	86		9.24	6.64		7	4.53
	0.944749	0.893794		1.53	2.04		88.9	79.6		4.34	7.14		4.79	8.91
	0.932697	0.769621		4.3	2.56		81.9	83.7		9.07	6.54		4.23	5.73
	0.948956	0.674049		4.48	4.29		82.9	85.8		5.45	3.62		5.84	5.46
	0.946474	0.919953		4.83	2.44		84.3	85.2		6.13	2.93		4.39	8.96
	0.927919	0.379059		3.09	1.83		79.3	85.7		9.61	5.92		6.71	5.79
	0.976907	0.865837		2.6	1.8		81.3	83.9		8.74	3.44		5.79	8.96
	0.803699	0.915808		4.18	2.06		84.8	84.4		4.61	3.93		5.45	8.01
	0.958491	0.38423		1.73	1.7		79.2	85.3		4.93	7.42		11.1	4.88
	0.976787	0.663884		2.55			86.2			4.12			6.39
	0.852422	0.964139		1.4			80.7			9.53			6.25
	Fig.2c : Myc mRNA in sorted B cells (% of Ubb) by qPCR			Fig.2c : Bcl2 mRNA in sorted B cells (% of Ubb) by qPCR			Fig.2d : BCL2 MFI in splenic B cells
	Control SMO (n=14)	LFPRLR SMO (n=14)		Control SMO (n=14)	LFPRLR SMO (n=14)		Control SMO (n=14)	LFPRLR SMO (n=14)
	1.53432	73.9906		12.6528	0.586884		1893	1349
	28.7766	28.7988		6.00171	0.592397		1909	1589
	50.7393	33.7872		31.5773	0.725533		1002	1776
	45.6785	71.0146		42.2711	2.87748		1341	1930
	41.0737	33.7403		3.25965	1.17715		2520	1559
	59.6861	48.0651		11.9458	1.182		1806	2747
	83.0531	80.8677		35.3922	2.18947		1963	2069
	23.0833	20.7985		18.8132	0.0414502		2465	1239
	53.5228	80.2902		1.0822	5.52666		1580	1909
	59.7678	33.8905		7.23155	4.41501		2104	1550
	75.6098	71.5784		3.655	5.33646		875	977
	51.0676	33.749		5.95719	0.047284		1643	925
	59.0934	48.3896		3.83394	4.35552		1791	141
	83.0879	81.4804		6.17575	0.013674		1375	714
	Fig.2g : % of non-functional splenic B cell IGH seq			Fig.2h : Aicda mRNA in sorted B cells (% of Ubb by qPCR)			Fig.2h : AID MFI in splenic B cells
	Control SMO (n=6)	LFPRLR SMO (n=6)		Control SMO (n=14)	LFPRLR SMO (n=13)		Control SMO (n=14)	LFPRLR SMO (n=12)
	3	1.2		0.034935	0.00088628		1446	1104
	4.8	2.3		0.005966	0.0201116		2063	1607
	3.2	2		0.015077	0		732	959
	4.7	3.6		0.012438	0.00169751		3281	765
	4.1	2.9		0.032444	4.31108e-05		1364	714
	6.3	3.8		0.003968	0		1643	1446
				0.002283	0.00302072		2904	1013
				0.00018	0		1190	1384
				0.000298	0		1027	1168
				0.028742	0.01307		1744	1254
				0.025856	0.006238		2368	1069
				0.015227	0.00542		1518	952
				0.0458	0.019729		2359
				0.025643			1748

## Sheet: Fig.3
Each data point corresponds to an individual mouse in each figure
	Fig.3a : Bone marrow B cell count (x106)			Fig.3b : BCL2 MFI in bone marrow B cells
	Control SMO (n=9)	LFPRLR SMO (n=9)		Control SMO (n=5)	LFPRLR SMO (n=5)
	0.017112	0.03087		1852	481
	0.03178	0.034216		1821	652
	0.049105	0.043434		1620	986
	0.063492	0.04056		2306	1248
	0.052008	0.072044		1920	999
	0.169596	0.032512
	0.04152	0.07225
	0.026117	0.036036
	0.009916	0.086432

## Sheet: Fig.4
Each data point corresponds to an individual mouse in each figure
	Fig.4b : ratio of LF/total Prlr mRNA in spleen (qPCR)			Fig.4c : Splenic WBC count (x106)			Fig.4d : Splenic B cell count (x106)			Fig.4e : TCL1 MFI in splenic B cells
	Control SMO (n=8)	LFPRLR SMO (n=8)		Control SMO (n=16)	LFPRLR SMO (n=14)		Control SMO (n=14)	LFPRLR SMO (n=12)		Control SMO (n=6)	LFPRLR SMO (n=4)
	0.965341	0.864684		66.8	64		42.2844	28.288		484	404
	0.973657	0.924855		55.6	48.4		33.8048	25.9032		606	434
	0.937723	0.87721		58.8	51.6		28.3416	26.2328		691	376
	0.925666	0.935935		73.2	48.4		45.9696	27.8784		646	462
	0.954687	0.852314		65.12	52.8		32.1693	26.664		780
	0.962552	0.8856		62	66.9		30.008	40.2738		440
	0.856908	0.977152		75	69.1		40.875	32.477
	0.977835	0.545171		68	56		33.932	33.208
				62	61		45.04	28.3
				65	63		28.34	26.8356
				80	50		36.8368	31.26
				52	42.8		36.332	10.8749
				61.6	60		30.56
				62	20.48		13.968
				76.4
				48
	Each data point corresponds to samples pooled from 3 mice			Fig.4g : BCL2 MFI in splenic B cells
	Fig.4f : Bcl2 mRNA in sorted splenic B cells(% of Ubb) by qPCR			Control SMO (n=8)	LFPRLR SMO (n=8)
	Control SMO	LFPRLR SMO		5189	1478
	9.29846	7.34076		3636	1512
	8.21399	3.99097		2024	1499
	11.7384	3.23204		3781	967
	10.3958	5.86875		2809	1025
				4479	827
				2104	1585
				2709	925
	Fig.4h : Bone marrow B cell count (x106)			Fig.4i : BCL2 MFI in bone marrow B cells			Fig.4i : % of bone marrow B cells with high BCL2
	Control SMO (n=10)	LFPRLR SMO (n=9)		Control SMO (n=10)	LFPRLR SMO (n=9)		Control SMO (n=10)	LFPRLR SMO (n=9)
	1.644	3.938		1925	925		79.8	62.1
	1.91404	2.76		2255	1356		79.2	48.9
	1.7955	3.36		1699	935		62.4	54.4
	1.749	2.8836		2319	681		77.2	46.5
	1.3797	2.28		1718	1283		84.3	64.5
	2.109	3.168		3355	738		64.3	50
	1.5267	3.264		2961	623		76.9	59.1
	1.904	3.3777		1375	1168		71.5	61.9
	1.8585	3.46		2555	562		73.5	51.4
	1.595			2598			75.6

## Sheet: Fig.5a
	Fig.5a : Overal survival in GSE4475				Fig.5a : Overal survival in GSE10846				Fig.5a : Overal survival in E-TABM-346
	Survival time (years)	PRLLow	PRLHigh		Survival time (years)	PRLLow	PRLHigh		Survival time (years)	PRLLow	PRLHigh
	3.41667	0			1.18	0			1.955	0
	12.8333	0			2.95	0			1.719	1
	3.5	0			4.36	0			4.81	0
	1.41667	1			1.27	1			3.765	0
	11.8333	0			5.8	0			0.507	1
	1.33333	1			0.67	0			2.111	1
	0.333333	0			2.94	0			3.819	0
	2.16667	0			1.53	0			4.394	0
	0	1			0.65	0			4.504	0
	16.9167	0			4.42	0			3.474	0
	2	1			0.68	0			2.415	0
	5.33333	0			1.47	0			0.695	1
	5.91667	0			0.41	1			2.349	1
	1	0			3.22	0			2.719	0
	3.75	0			3.07	0			1.558	1
	3.25	1			0.51	1			0.939	1
	0.666667	0			4.55	0			4.304	0
	0.833333	1			0.24	1			1.342	1
	0.333333	1			1.7	1			3.384	0
	3.25	0			1.88	0			1.763	1
	10.0833	0			1.4	0			2.075	0
	9.75	0			5.06	0			3.291	0
	12.6667	0			0.01	1			2.166	1
	7.41667	0			10.29	0			3.551	0
	9.25	0			0.74	0			3.447	0
	7.91667	0			2.72	0			0.539	1
	0.5	1			1.55	1			0.747	1
	0	1			3.12	0			1.142		1
	11.1667	0			0.58	1			3.584		1
	0.25	1			5.37	0			0.411		1
	2.75	0			2.79	0			1.24		1
	1.83333	1			5.11	0			1.035		1
	1.33333	0			2.66	0			0.137		1
	0.166667	1			2.43	0			4.227		0
	0.416667	0			2.39	0			2.883		1
	0.333333	1			2.12	0			0.088		1
	13.9167	0			0.67	0			0.838		1
	0.416667	1			0.98	0			3.658		0
	13.6667	0			0.24	0			1.383		1
	0	1			5.23	0			4.071		0
	6.58333	0			0.21	1			1.3		1
	5.08333	0			3.5	0			0.041		1
	9.66667	1			0.36	1			3.655		0
	0.833333	0			2.52	0			3.488		0
	2.16667	1			0.61	1			5.407		0
	10.5833	0			5.2	0			0.03		1
	0	1			2.78	0			0.775		1
	0.5	0			2.85	0			0.906		1
	0.416667	1			1.92	0			0.402		1
	0.5	1			2.81	0			3.053		0
	0.416667	1			1.61	0			4.186		0
	0.75	0			2.03	0			0.345		1
	17.4167	0			0.5	1			2.368		1
	2.75	1			2.16	0
	0	1			2.51	0
	15.8333	0			1.42	0
	0.916667	1			5.16	0
	3.08333	1			0.81	0
	0.083333	1			0.19	1
	4.66667	1			2.37	0
	1.83333	1			1.63	0
	3.25	0			8.36	0
	0.5	0			14.24	0
	0.25	1			3.26	1
	4	0			0.3	1
	1.25	0			0.46	1
	0.166667	1			2.95	0
	6.16667	0			4.54	0
	0	0			2.18	0
	1	1			3.7	0
	2.83333	0			0.38	1
	8.5	0			0.8	0
	0.916667	1			1.53	0
	5.41667	0			3.93	0
	4.08333	0			2.44	0
	0.416667	0			2.74	0
	4.58333	1			3.28	0
	1.08333	0			2.24	1
	0	0			0.15	1
	1.25	0			0.61	1
	2	0			1.71	0
	3.21667		0		5.15	0
	7.6		1		0.93	0
	1.5		0		4.78	0
	7.59167		0		0.82	1
	2.475		0		4.42	0
	7.2		0		8.15	0
	0.591667		1		6.25	0
	0.033333		0		2.38	0
	0.566667		1		1.6	0
	2.58333		0		3.82	1
	0.108333		0		4.01	0
	2.75		0		10.14	0
	0.383333		1		0.42	0
	0.766667		1		0.5	0
	0		1		0.15	1
	0.083333		1		2.58	0
	0.166667		1		3.12	0
	7.73333		0		4.03	0
	0.375		1		1.88	1
	0		0		6.87	1
	2.28333		1		0.51	1
	6.88333		0		2.05	1
	1.91667		0		2.12	0
	0.9		1		1.41	0
	16.5417		0		0.4	1
	2.95833		1		2.23	0
	0.291667		1		2.69	1
	0.166667		1		0.08	1
	7.13333		0		0.09	1
	6.63333		1		0.19	0
	3.61667		0		1.31	0
	0.95		1		1.41	1
	10.425		0		3.47	0
	4.21667		1		0.47	0
	0.7		1		6.5	0
	1.425		1		2.68	1
	0.858333		1		2.8	0
	3.9		0		5.48	0
	2.85		1		5.1	0
	0.05		1		3.37	0
	2.45		1		2.87	0
	5.96667		0
	1.49167		0		2.56	0
	1.81667		1		4.34	0
	7.2		0		0.53	1
	2.31667		0		1.98	0
	15.35		0		4.36	1
	0.925		1		0.1	1
	0.091667		1		4.04	0
	0.916667		1		2.17	0
	0.075		1		3.42	0
	0.041667		0		4.05	0
	4.89167		0		0.05	1
	3.34167		1		5.68	0
	11.6		0		2.49	0
	0.258333		1		3.3	0
	0.008333		0		3.14	0
	3.21667		0		4.01	0
	0.3		1		2.98	0
	5.9		0		0.96	1
	4.1		0		1.49	1
	0.166667		1		1.16	1
	5.61667		0		2.71	0
	1.78333		0		4.36	0
	0.216667		1		0.87	1
	0.258333		1		1.59	0
	0.658333		1		5.51	0
	2.86667		0		1.08	0
	0.166667		1		1.84	0
	0.441667		1		0.04	1
	0.158333		1		1.38	1
	0.8		1		3.94	0
	1.69167		1		1.01	1
	16.1417		0		1.6	0
	0.641667		1		1.76	0
	2.95833		0		1.61	0
	2.39167		0		9.47	0
	0.858333		1		0.62	0
					1.26	1
					2.77	0
					0.15	1
					1.22	0
					1.48	0
					3.52	0
					5.77	0
					1.66	0
					4.2	0
					4.74	0
					7.81	0
					0.38	1
					9.68	0
					5.06	0
					4.72	0
					4.02	0
					5.4	1
					6.94	1
					0.74	1
					0.84	0
					0.03	1
					5.06	0
					0.34	1
					3.67	0
					3.9	0
					1.65	0
					0.31	1
					0.12	1
					3.96	0
					3.44	0
					0.4	0
					6.45	0
					4.99	1
					0.72	0
					3.35	0
					3.96	0
					0.69	1
					0	1
					5	0
					2.46	0
					5.24	0
					2.5	0
					0.12	1
					4.47	1
					3.65	0
					0.23	1
					2.75	0
					1.69	0
					0.86	1
					0.46	1
					1.86		1
					1.37		0
					0.03		1
					2.44		0
					10.53		0
					1.29		0
					1.7		0
					0.42		1
					2.06		0
					2.13		1
					4.23		0
					3.88		1
					5.34		0
					0.03		1
					2.45		1
					0.23		1
					3.52		0
					3.27		0
					0.2		1
					0.35		1
					5.23		0
					5.12		0
					1.31		1
					2.26		1
					3.99		0
					1.3		0
					1.63		0
					0.01		1
					2.12		0
					5.63		0
					0.61		0
					3.3		0
					0.89		1
					4.11		0
					0.15		1
					1.59		1
					1.04		0
					11.17		0
					3.36		0
					3.32		0
					2.42		0
					6.65		0
					9.02		0
					7.22		0
					7.21		0
					1.33		1
					9.7		0
					0.04		1
					1.21		1
					0.99		1
					3.75		0
					3.88		0
					1.83		0
					1.92		1
					3.03		1
					3.88		0
					8.76		0
					0.86		1
					2.31		1
					2		1
					8.45		0
					4.83		0
					2.76		1
					10.4		0
					6.8		1
					5.53		0
					2.82		1
					10.18		0
					4.94		0
					0.96		1
					0.28		1
					6.64		1
					1.59		0
					1.67		0
					1.16		1
					1.45		1
					1.04		1
					1.24		1
					2.8		0
					0.6		1
					1.33		1
					12.34		0
					0.16		1
					0.05		1
					11.38		0
					0.69		1
					0.94		1
					4.01		0
					1.7		1
					0.71		1
					0.25		1
					9.11		1
					9.67		0
					12.12		0
					1.1		1
					0.71		1
					9.16		0
					8.89		0
					3.78		0
					2.31		1
					10.62		1
					0.56		0
					3.93		1
					5.37		0
					4.8		0
					11.72		0
					0.38		1
					3.43		0
					7.49		1
					1.4		1
					0.34		1
					8.86		0
					1.22		1
					3.46		0
					7.62		0
					1.52		1
					10.75		0
					2.43		0
					6.08		1
					1.06		1
					6.78		0
					1.65		0
					0.62		1
					3.4		0
					2.48		0
					0.61		0
					15.41		0
					0.03		1
					1.03		1
					5.17		0
					21.78		0
					16.79		0
					0.94		1
					7.24		0
					1.31		1
					1.51		1
					6.46		0
					4.86		0
					1.64		1
					0.51		1
					0.97		0
					0.42		1
					1.18		1
					5.88		0
					0.29		1
					5.38		1
					1.27		1
					7.11		0
					11.29		0
					0.11		1
					7.72		0
					4.13		1
					2.49		1
					6.44		0
					0.17		1
					2.8		0
					1.1		1
					1.64		0
					3.03		1
					2.69		0
					0		1
					10.53		0
					4.16		0
					7.42		0
					0.06		1
					9.65		0
					14.59		0
					0.33		1
					2.93		0
					0.72		1
					3.97		0
					2.02		0
					6.72		0
					11.02		1
					0.55		1
					5.65		0
					1.91		0
					4.09		0
					0.62		1
					0.52		0
					3.35		0
					0.8		1
					0.21		1
					2.59		1
					0.33		1
					1.01		1
					3.13		1
					1.08		1
					5.57		1
					0.47		1
					2.54		1
					0.37		1
					0.31		1
					0.76		1
					0.6		1
					2.26		1
					1		1
					0.82		0
					3.58		1
					0.3		0
					4.29		0
					0.33		1
					3.29		0
					9.99		0
					5.88		0
					1.05		1

## Sheet: Fig.5(b-d)
	EGAS00001003266					Data are in technical replicates. One of three biological replicates shown.						Data are in technical replicates. One of three biological replicates shown.
	Fig.5b : PRL mRNA (FPKM value)					Fig.5c : PRL mRNA (% of UBB) by qPCR						Fig.5d : LFPRLR and SFPRLR(SF1a+SF1b) mRNA (% of UBB) by qPCR
	Normal B cells		MYC/BCL2-driven B-ALL			Normal B cells	SU-DHL-6	Karpas 422	VAL	OCI-LY18
		0	0.100134			0	0.0151	0.0386	0.5055	0.3831			LFPRLR			SF1a + SF1b PRLR
		0	0.100134			0	0.0246	0.0975	0.5373	0.3604		Normal B	0.032983	0.032983	0.041116	0.001534	0.004869	0.001604
		0	0.100134			0	0.0563	0.0613	0.6019	0.2474		Normal NK	0	0	0	0	0	0
		0	0.130308									Normal T	0	0	0	0	0	0
		0	0.139661									SU-DHL-6	0.003734	0.008596	0.013516	0	0	0
		0	0.100134									Karpas-422	0.009156	0.015875	0.023193	0	0	0
		0	0.130308									VAL	0.015623	0.018605	0.032304	0	0	0
		0	0.230047									OCI-LY18	0.009092	0.008813	0.013138	0	0	0
		0	0.100134
		0.0376	0.100134
		0	0.100134
		0	1.50525
		0	0.100134
		0	0.130308
		0	0.100134
		0	0.100134
		0	0.200267
		0	0.220676
		0
		0
		0
		0.03
		0
		0
		0.01
		0
		0

## Sheet: Fig.5(e-h)
	Fig.5e : Healthy PBMC MTS Assay (Data are in technical replicates. One of three biological replicates shown.)									Three biological replicates shown
										Fig.5f : % dead B cells before and after LFPRLR knockdown
	Concentration (nM)	Concentration (Log2,nM)	LFPRLR SMO			Control SMO					control SMO	LFPRLR SMO
	0	0	99.3739	98.8944	103.966	99.7059	101.269	99.0505			23.9	23.7
	12.5	3.64386	99.4066	97.8638	103.309	98.8556	99.1592	98.5646			41.8	40.5
	25	4.64386	99.969	101.904	106.086	98.8772	99.0819	99.9374			80	80
	50	5.64386	94.076	94.4689	95.742	97.7476	97.6349	98.8988
	100	6.64386	95.8881	91.844	96.6253	96.7126	95.8648	96.6058		Fig.5g : % dead NK cells before and after LFPRLR knockdown
	200	7.64386	98.6825	97.9811	99.6301	95.8784	93.5802	94.5944			control SMO	LFPRLR SMO
	400	8.64386	97.6182	90.1033	93.4228	94.1047	93.3716	93.7083			18.3	19.6
	800	9.64386	90.197	92.2292	94.9299	96.9205	93.3124	96.5542			10.5	8.6
	1000	9.96578	90.0735	89.2402	91.8431	91.1639	91.0622	90.2868			9.77	11.6
	1250	10.2877	89.7249	96.0798	93.6244	90.544	89.1841	91.8872
	2000	10.9658	89.5336	91.759	90.2028	92.0006	90.4022	91.0303		Fig.5h : % dead T cells before and after LFPRLR knockdown
	2500	11.2877	89.6624	94.9098	92.6806	89.6144	92.0537	88.6138			control SMO	LFPRLR SMO
											15.2	19
											9.5	10.6
											5.4	6.2

## Sheet: Fig.5i
MTS assay (Data are in technical replicates. One of three biological replicates shown.)
Fig.5i : SU-DHL6
Concentration (nM)	Concentration (Log2,nM)	LFPRLR SMO			Control SMO
0	0	93.5936	99.0617	105.903	97.619	98.2222	102.555
12.5	3.64386	96.6897	97.4138	93.985	98.6792	97.1821	94.4525
25	4.64386	88.4319	89.3134	92.3377	97.4285	89.7369	95.1821
50	5.64386	77.428	83.7832	78.314	97.4286	93.3332	96.7931
100	6.64386	46.2021	45.0804	41.0367	95.96	90.8871	92.2292
200	7.64386	43.17	41.2723	40.4073	88.4319	89.3134	92.3377
400	8.64386	42.4311	39.8253	56.7407	87.6825	86.3371	87.5286
800	9.64386	40.2522	37.1554	37.5463	84.913	88.3894	87.1821
1000	9.96578	39.1895	38.3942	54.4919	80.5654	81.2976	79.1281
1250	10.2877	33.3267	37.8627	35.6044	77.9482	79.3964	71
2000	10.9658	34.8065	39.426	28.6742	77.428	83.7832	78.314
Fig.5i : Karpas-422
Concentration (nM)	Concentration (Log2,nM)	LFPRLR SMO			Control SMO
0	0	103.214	99.4729	84.5231	98.4306	96.9544	97.6787
12.5	3.64386	110.932	98.209	90.1275	96.6897	97.4138	93.985
25	4.64386	99.2829	98.2839	89.203	94.1127	96.1001	92.1866
50	5.64386	89.24	82.184	79.268	88.4319	89.3134	92.3377
100	6.64386	64.745	63.3311	58.202	89.2799	87.6731	86.589
200	7.64386	57.9295	55.9474	61.725	88.3622	84.7943	85.2418
400	8.64386	70.7285	59.6998	50.0011	87.6621	86.21	82.0668
800	9.64386	52.0338	49.0789	48.8174	88.96	80.8871	82.2292
1000	9.96578	46.1326	50.8924	46.1757	80.5654	81.2976	75.1281
1250	10.2877	44.1438	51.8123	48.7725	82.5926	85.8926	80.029
2000	10.9658	40.3307	47.8792	43.3803	83.913	88.3894	86.1821
Fig.5i : VAL
Concentration (nM)	Concentration (Log2,nM)	LFPRLR SMO			Control SMO
0	0	96.7573	95.3062	96.0182	98.4306	96.9544	97.6787
12.5	3.64386	95.046	95.7577	92.3873	96.6897	97.4138	93.985
25	4.64386	92.5127	94.4664	90.6194	94.1127	96.1001	92.1866
50	5.64386	86.9286	87.7951	90.768	88.4319	89.3134	92.3377
100	6.64386	77.7628	76.3633	75.419	89.2799	87.6731	86.589
200	7.64386	76.9635	73.8559	74.2456	88.3622	84.7943	85.2418
400	8.64386	63.0882	70.9872	65.0646	88.96	80.8871	82.2292
800	9.64386	41.9381	44.8124	49.7052	87.6621	86.21	82.0668
1000	9.96578	36.5751	36.4124	37.77	82.5926	85.8926	80.029
1250	10.2877	21.4575	25.5517	27.9313	83.913	88.3894	86.1821
2000	10.9658	21.1091	22.0639	22.2781	80.5654	81.2976	75.1281
Fig.5i : OCI-LY18
Concentration (nM)	Concentration (Log2,nM)	LFPRLR SMO			Control SMO
0	0	96.7197	98.8497	99.7588	96.7573	95.3062	97.0182
12.5	3.64386	96.6897	98.4138	93.985	98.6792	97.1821	97.1453
25	4.64386	97.59	95.7693	95.046	95.7577	92.3873	97.1453
50	5.64386	92.5127	94.4664	90.6194	97.4286	93.3332	96.7931
100	6.64386	83.9286	87.7951	90.768	95.96	90.8871	92.2292
200	7.64386	77.7628	76.3633	78.419	88.4319	89.3134	92.3377
400	8.64386	76.3537	75.0889	71.4802	87.6825	86.3371	87.5286
800	9.64386	70.4302	74.7933	71.5931	84.913	88.3894	87.1821
1000	9.96578	39.1895	38.3942	44.4919	80.5654	81.2976	79.1281
1250	10.2877	36.5751	36.4124	37.77	77.9482	79.3964	71
2000	10.9658	34.8065	42.2704	33.6088	77.428	77.0835	72.4297

## Sheet: Fig.6
	Fig.6b : LFPRLR in SU-DHL-6 (% of UBB) by qPCR			Fig.6b : LFPRLR in OCI-LY18 (% of UBB) by qPCR			Fig.6c : Tumor (SU-DHL-6) Volume (mm3) after treatment with either control or LFPRLR SMO														Fig.6c : Tumor (SU-DHL-6) Weight (g)
	Control SMO (n=6 mice)	LFPRLR SMO (n=4 mice)		Control SMO (n=5 mice)	LFPRLR SMO (n=6 mice)		Days after treatment	control SMO (n=6 mice)						LFPRLR SMO (n=6 mice)							Control SMO (n=6 mice)	LFPRLR SMO (n=6 mice)
	0.006903	0.005102		0.008093	0.003307		0	0	0	0	0	0	0	0	0	0	0	0	0		0.2151	0.0741
	0.008462	0.004377		0.006672	0.006247		3	7.7175	0	0	4.736	12.493	6.7462	0	0	0	0	0	0		0.1916	0.0658
	0.011028	0.002918		0.008262	0.006292		5	75.771	0	0	30.346	77.38	36.685	0	0	0	0	0	0		0.0893	0
	0.006194	0.003342		0.008233	0.007328		7	166.7	47.3	37.02	114.8	85.37	178.9	0	31.68	19.66	0	0	0		0.0969	0
	0.017511			0.009003	0.005006		10	242	113.2	66.66	124.6	136	212.4	66.39	46.27	25.71	0	0	0		0.1525	0.0694
	0.00855				0.007264		14	339.1	257.3	102	195.3	206.2	255.3	50.39	68.24	0	0	21.81	0		0.2018	0.0379
							15	383.97	285.53	104.49	221.43	220.03	270.79	67.043	76.472	0	0	53.663	14.85
							Fig.6d : Tumor (OCI-LY18) Volume (mm3) after treatment with either control or LFPRLR SMO														Fig.6d : Tumor (OCI-LY18) Weight (g)
							Days after treatment	control SMO (n=6 mice)						LFPRLR SMO (n=6 mice)							Control SMO (n=5 mice)	LFPRLR SMO (n=6 mice)
							0	0	0	0	0	0	0	0	0	0	0	0	0		0.3593	0.1378
							3	0	0	0	0	0	0	0	0	0	0	0	0		0.4286	0.2154
							5	0	0	0	0	0	0	0	0	0	0	0	0		1.5476	0.2276
							7	26.567	58.849	89.239	39.267	0	0	0	0	0	0	0	0		1.0248	0.3062
							10	60.51	191.5	302	95.47	105.3	20.99	25.51	9.413	35.68	25.53	0	30.76		1.1851	0.078
							14	377.4	252	753.8	685.8	655.7		301	69.08	177.2	139.4	0	193.5			0.4324
							15	527.6	350.1	1678	960	1215		241.9	395.4	335.8	462.7	84.93	338.2

## Sheet: Fig.7
All data are in technical replicates. One of three biological replicates shown.
	ELISA of PRL secreted by malignant B cell lines					PRL Neutralization in malignant B cell lines (OD)								mRNA expression in malignant B cell lines (% of UBB) by qPCR
	Fig.7a : PRL release (ng/mL)					Fig.7b : SU-DHL6								Fig.7c : SU-DHL6
						Dilution of Ab	Anti-PRL			Control Serum				GENE	Control SMO			LFPRLR SMO
	SU-DHL-6	Karpas 422	VAL	OCI-LY18		0	100.407	100.031	99.5616	99.8003	99.4009	100.799		LFPRLR	0.001582	0.002992	0.003686	0.000163	0.000163	0.00043
	18.1459	4.68997	1.26748	1.62006		1:1600	89.0863	92.5037	90.8479	100.317	100.094	99.4596		MYC	76.0136	79.4616	74.6043	63.5371	74.5185	77.9527
	17.3374	4.231	1.15198	1.62614		1:800	83.6726	81.6057	80.4079	99.119	98.8253	99.6711		BCL2	11.7061	11.4018	11.853	2.28236	3.47383	1.52576
	17.8268	4.79331	1.08207	1.63222		1:400	77.6247	81.042	78.6933	103.524	100.916	101.386		PRL	0.042635	0.052599	0.049969	0.051672	0.052104	0.049191
						1:200	74.5479	76.4034	76.4151	100.458	99.5536	96.1118
						1:100	71.7882	70.2028	71.2245	97.7564	94.9137	96.1236		Fig.7c : Karpas-422
						1:50	68.8053	66.7737	67.8658	94.9019	95.6208	93.0224		GENE	Control SMO			LFPRLR SMO
														LFPRLR	0.003241	0.007554	0.005217	0.000107	0.000798	0.000836
						Fig.7b : Karpas-422								MYC	52.5831	63.4051	72.682	57.6875	57.17	65.5801
						Dilution of Ab	Anti-PRL			Control Serum				BCL2	73.4925	81.0942	75.2973	34.8766	35.5847	23.1861
						0	96.0481	101.012	102.94	99.6046	101.005	99.39		PRL	0.057949	0.073322	0.06765	0.060449	0.065532	0.066338
						1:1600	95.0786	94.2026	88.047	99.7063	99.39	101.548
						1:800	88.4675	89.5772	90.7919	101.005	99.4239	97.2775		Fig.7d : VAL
						1:400	84.94	83.223	85.6876	99.6498	101.13	100.542		GENE	Control SMO			LFPRLR SMO
						1:200	82.7675	83.2581	83.4683	100.757	96.5319	100.859		LFPRLR	0.003245	0.003897	0.003573	0.000881	0.003114	0.002105
						1:100	78.7728	77.6748	76.5769	96.9724	99.5368	99.277		MYC	26.5172	27.2249	30.6934	41.2844	26.6216	25.238
						1:50	70.6082	72.1149	72.2668	96.3737	99.4578	100.113		BCL2	1.98324	1.71458	1.98049	1.81822	1.77957	1.78327
														PRL	0.164384	0.167961	0.174112	0.160059	0.169325	0.162134
						Fig.7b : VAL
						Dilution of Ab	Anti-PRL			Control Serum				Fig.7d : OCI-LY18
						0	100.829	100.104	99.0679	98.9788	99.7809	101.24		GENE	Control SMO			LFPRLR SMO
						1:1600	99.0104	98.2279	98.9413	100.538	99.9926	100.238		LFPRLR	0.003732	0.00924	0.010296	0.004002	0.005675	0.004664
						1:800	96.7664	95.6041	96.8124	97.9205	99.2016	96.4501		MYC	176.092	146.544	177.933	172.429	130.677	167.597
						1:400	96.191	95.0978	99.8274	94.9796	96.9291	93.9436		BCL2	19.0694	10.8092	20.6374	16.1993	14.6503	20.9207
						1:200	92.2785	93.0495	92.3245	93.3866	95.7817	96.4055		PRL	0.16496	0.16348	0.163367	0.156567	0.144772	0.163443
						1:100	91.7491	89.7929	88.9643	97.241	99.9926	94.4003
						1:50	82.29	80.023	81.9102	96.0824	94.7011	97.7423
						Fig.7b : OCI-LY18
						Dilution of Ab	Anti-PRL			Control Serum
						0	102.185	97.6026	100.213	98.492	99.8771	101.631
						1:1600	98.7538	98.5942	98.4916	99.7096	101.631	100.413
						1:800	97.4316	97.9559	97.7508	99.8771	99.4303	99.542
						1:400	100.304	100.726	95.8929	98.5366	100	99.4191
						1:200	96.9301	96.2804	100.122	99.6314	95.4535	99.7319
						1:100	91.7667	88.9514	87.7546	95.8892	98.4249	98.168
						1:50	85.7941	86.5919	86.8541	95.2971	98.3467	98.9946
